# Supplementary material for: Effects of Different Doses of Caffeine on Endurance Exercise Performance in the Heat
Source: Life (Basel). 2025 Mar 16;15(3):478. doi: 10.3390/life15030478 (PMC11943937; doi:10.3390/life15030478)
Supplement: Supplementary file 1 [file life-15-00478-s001.zip]

Archive with 1 entries (1 files):
- life-3514931-supplementary.pdf
